# Supplementary material for: Testing Seefeldt’s Proficiency Barrier: A Longitudinal Study
Source: Int J Environ Res Public Health. 2022 Jun 11;19(12):7184. doi: 10.3390/ijerph19127184 (PMC9222670; doi:10.3390/ijerph19127184)
Supplement: Supplementary file 1 [file ijerph-19-07184-s001.zip]

Archive with 2 entries (2 files):
- ijerph-1746242-Supplemantary file S1.pdf
- ijerph-1746242-Supplementary file S2.pdf
